# Supplementary material for: Dimeric Lectin Chimeras as Novel Candidates for Gb3-Mediated Transcytotic Drug Delivery through Cellular Barriers
Source: Pharmaceutics. 2023 Jan 9;15(1):225. doi: 10.3390/pharmaceutics15010225 (PMC9864468; doi:10.3390/pharmaceutics15010225)
Supplement: Supplementary file 1 [file pharmaceutics-15-00225-s001.zip]

Archive with 1 entries (1 files):
- pharmaceutics-2113010-supplementary.pdf
